# Supplementary material for: How to promote university technology transfer? A configuration analysis based on technology, organization and environment framework
Source: PLoS One. 2025 Mar 7;20(3):e0318563. doi: 10.1371/journal.pone.0318563 (PMC11888142; doi:10.1371/journal.pone.0318563)
Supplement: S1 File — (CSV) [file pone.0318563.s001.csv]

Region	Transfer	FTS	EXP	INS	PAT	IUR	TMT	ORI
Beijing	691053	2367	2997026	840	15335	0.275902691	63161622	0.210966254
Tianjin	37057	621	1223454	326	1973	0.211980247	10895598	0.118082388
Hebei	32583	1253	640652	318	1895	0.237085447	5549646	0.145187909
Shanxi	36283	1092	304888	160	1436	0.253822313	449791	0.176506018
Inner Mongolia	6019	147	37617	166	274	0.079562285	359540	0.131168498
Liaoning	146009	1366	570436	824	4071	0.282596144	6328126	0.225612488
Jilin	84186	794	160367	504	2084	0.183835211	4621541	0.3136646
Heilongjiang	38055	835	425813	411	3189	0.254081609	2652015	0.179281155
Shanghai	410318	2457	2363061	384	5835	0.198252968	15832248	0.239608344
Jiangsu	478549	6211	4027213	936	15325	0.358756926	20878468	0.185700766
Zhejiang	267583	1774	1272650	479	10396	0.25705207	14033228	0.319853349
Anhui	59442	682	145497	488	3280	0.145774045	6595728	0.330508199
Fujian	97480	665	221397	621	2372	0.152939459	1635367	0.261287313
Jiangxi	73639	1221	365263	364	1131	0.236967012	2334099	0.297005555
Shandong	235840	3200	697250	807	7031	0.200762749	19038906	0.178099483
Henan	56244	1665	685889	687	3512	0.231720572	3797786	0.116373361
Hubei	376500	3693	1466794	572	7119	0.269333648	16658080	0.21572025
Hunan	331518	2397	639961	600	4287	0.231821198	7359497	0.363635826
Guangdong	336819	2037	1085647	1328	6702	0.135381729	32672142	0.247601314
Guangxi	23452	696	169096	211	1232	0.069821873	916691	0.198538333
Hainan	2322	56	30440	56	150	0.113026394	201902	0.10785752
Chongqing	335074	1095	847843	356	2914	0.285376657	1177865	0.243406577
Sichuan	549101	942	388555	522	4540	0.353603799	12445928	0.218052897
Guizhou	11275	183	77580	164	473	0.109843183	2491150	0.277532574
Yunnan	6726	211	61520	268	1015	0.102582764	499498	0.149374015
Tibet	550	0	100	18	11	0.036574434	7783	0.168778293
Shaanxi	280929	1931	1204683	505	7614	0.279241636	17587198	0.184889792
Gansu	6789	299	74903	211	514	0.296957515	2331559	0.222768765
Qinghai	195	46	79942	31	44	0.150198955	105626	0.147523092
Ningxia	5452	68	26218	57	114	0.063070725	168054	0.193361909
Xinjiang	1452	187	47973	73	175	0.174333795	151123	0.280534428
